# Supplementary material for: A viral p3a protein targets and inhibits TaDOF transcription factors to promote the expression of susceptibility genes and facilitate viral infection
Source: PLoS Pathog. 2024 Nov 7;20(11):e1012680. doi: 10.1371/journal.ppat.1012680 (PMC11542804; doi:10.1371/journal.ppat.1012680)
Supplement: S1 Table — (XLSX) [file ppat.1012680.s007.xlsx]

## Sheet: Sheet1
S1 Table List of the identified p3a-interacting proteins.
Number	Sequence ID	Gene name
1	KU857044.1	TaSKP1
2	P08735	TaGADPH
3	B4FI72	TaAIM24
4	P21569	TaPPIase
5	EF190329.1	TaEIF5A
6	C0PH85	TaTuBB3
7	AB193553.1	TaTRAB1
8	A0A1D6LHA8	TaDIR
9	B4FKM1	TaGBLP
10	HQ913602.1	TaLOX
11	LOC103630689	TaTS
12	A0A1D6M325	TaRER4
13	B4FZF7	TaUAP1
14	A0A1D6HFT9	TaDOF
