# Supplementary material for: A viral p3a protein targets and inhibits TaDOF transcription factors to promote the expression of susceptibility genes and facilitate viral infection
Source: PLoS Pathog. 2024 Nov 7;20(11):e1012680. doi: 10.1371/journal.ppat.1012680 (PMC11542804; doi:10.1371/journal.ppat.1012680)
Supplement: S2 Table — (XLSX) [file ppat.1012680.s008.xlsx]

## Sheet: Sheet1
S2 Table All primers used in this study.
Primer Name	Sequence	Purpose
pBin-3HA-p3a-F	atacgacgtcccagactacgctATGACGACTATTAATTACCAA	Expression of p3a in Nicotiana benthamiana
pBin-3HA-p3a-R	gcggactctagttcatctagaCTACCTCCCTAGTGGTGTC
pBin-mc-TaDOF-F	ttacgaacgatagccggtaccATGGATGCGGCCCAGTGG	Expression of mCherry-TaDOF in Nicotiana benthamiana
pBin-mc-TaDOF-R	gcccttgctcaccatggatccCCACGAACCGCCGCCGCC
pBin-3HA-TaDOF-F	atacgacgtcccagactacgctATGGATGCGGCCCAGTGG	Expression of HA-TaDOF in Nicotiana benthamiana
pBin-3HA-TaDOF-R	gcggactctagttcatctagaCTACCACGAACCGCCGCC
pBin-GFP-p3a-F	ctgtacaag ggtacc ATGACGACTATTAATTAC	Expression of GFP-p3a in Nicotiana benthamiana
pBin-GFP-p3a-R	tcatctagaggatcc TCACTACCTCCCTAGT
GFP-TaHSP70-F	ctgtacaagggtacc ATGGCCAAGGGCGAG	Expression of GFP-TaHSP70 in Nicotiana benthamiana
GFP-TaHSP70-R	tcatctagaggatcc TTAGTCCACCTCCTCGA
NY-p3a-L-F	cgccacaacatcgagggatcc ATGACGACTATTAATTAC	Expression of NY-p3a in Nicotiana benthamiana
NY-p3a-L-R	gaattcgagctctatcccggg TCACGGCCTACTGAATTC
pBin61-C-TaDOF-F	gacgagctgtacaagggatcc ATGGATGCGGCCCAGTGG	Expression of CY-TaDOF in Nicotiana benthamiana
pBin61-C-TaDOF-R	gaattcgagctctatcccggg CTACCACGAACCGCCGCC
pGADT7-TaDOF-F	gccatggaggccagtgaattc ATGGATGCGGCCCAG	Expression of AD-TaDOF in Saccharomyces cerevisiae
pGADT7-TaDOF-R	cagctcgagctcgatggatcc CTACCACGAACCGCCG
AD-p3a-F	gccatggaggccagtgaattcATGACGACTATTAATTACCAAATC	Expression of AD-p3a in Saccharomyces cerevisiae
AD-p3a-R	cagctcgagctcgatggatccTCACGGCCTACTGAATTC
pBT3-N-p3a-F	atcgaattcctgcagggccattacggcc ATGACGACTATTAATTAC	Expression of pBT3-N-p3a in Saccharomyces cerevisiae
pBT3-N-p3a-R	agctacttaccatggggccgaggcggcc TCACGGCCTACTGAATTC
STE-p3a-F	tctattttatgtaatggccattacggcc ATGACGACTATTAATTAC	Expression of STE/SUC-p3a in Saccharomyces cerevisiae
SUC-p3a-F	caaaatatctgcaatggccattacggcc ATGACGACTATTAATTAC
STE/SUC-R	cgaattcctgcagatggccgaggcggcc CGGCCTACTGAATTC
pAbAi-TaHSP70QDZ-F	aagcttgaattcgagctc TGAGCGAGATTACACCTG	Expression of TaHSP70-promoter in Saccharomyces cerevisiae
pAbAi-TaHSP70QDZ-R	catgcctcgaggtcgac CGCAGGCAACCACGGAG
PBT3-SUC/STE-F	TGGCATGCATGTGCTCTG	For sequencing
pBT3-SUC/STE-R	GTAAGGTGGACTCCTTCT
pBT3-N-F	CAGAAGGAGTCCACCTTAC
pBT3-N-R	AAGCGTGACATAACTAATTAC
pPR3-N-F	CTTTCCTTATACATTAGGACC
pPR3-N-R	AAGCGTGACATAACTAATTAC
T7	TAATACGACTCACTATAGGG
3'AD	AGATGGTGCACGATGCACAG
pABA-F	AATTGAAAAGCTTGAATTCGAGCTC
pABA-R	TATACATACAGAGCACATGCCTCGAG
NbHSP90-F1	ATTAGTAATTCTTCCGATGCTCTGGACA	For qRT-PCR
NbHSP90-R1	GTTCCTGACCTTGCAATTGTACCC
qNbPR2-F	AGGTGTTTGCTATGGAATGC
qNbPR2-R	TCTGTACCCACCATCTTGC
NbSGT1-F1	GCCATGACTCCTAAGAACGCTGA
NbSGT1-R1	TCAAGCTTCATACAGGCCAACC
NbWRKY29-F1	AATCTTTTGGTCTCGTGGCTGC
NbWRKY29-R1	CTGCTGCACCTATAATAGCTCCTTG
NbWRKY1-F1	GCAACAAATGAAGTTTCCTCCGAG
NbWRKY1-R1	TTGGCATGTTGAAGGATGTGTAGTT
qRT-NbActin-F	TGGTCGTACCACCGGTATTGTGTT
qRT-NbActin-R	TCACTTGCCCATCAGGAAGCTCAT
NbMYB30-like-F1	TACTGGGTTGATGAGGTGCAGC
NbMYB30-like-R1	TTGTGGAAGATATGATGCTATGGCTG
qTaDOF2-VIGS-F1	GAGGAGATGATCATGGCTGGAAAC
qTaDOF2-VIGS-R1	CTGGAGGCTGTAGTTGTTGTAGTAG
qTaEF-α-F3	GCTGACTGTGCTGTTCTCATCATC
qTaEF-α-R3	GCGCCTTTGAGTACTTGGGAG
CP-F	ATTCAGTAGGCCGTAGAAATAACCG
CP-R	GTCCAGATATAAGATTTGCCCCTCC
qTaHSP70-F1	TCCGTACAGAGTGACATGAAGC
qTaHSP70-R1	CCTCAGCGATCTCCCTCATCTT
qp3a-F	AGACGACTATTAATTACCAAATCTTAGCTG
qp3a-R	TCCCTAGTGGTGTCAGAAACTTTATTG
GAV-1300-F	TAACTATGTCGTGTCTTATGGAGGT
GAV-1300-R	ACTTGCACTAGGTCGTTGAGT
PV101flag-TaDOF-F	agggcaacagtcgacagctatcgat ATGGATGCGGCCCAGTGG	Expression of TaDOF in wheat.
PV101flag-TaDOF-R	ccaggatcccgggcccgcgcatatcgat CCACGAACCGCCGCCGCC
pBin-3HA-TaDOF-F	atacgacgtcccagactacgctggatcc ATGGATGCGGCCCAGT	Expression of 3HA-TaDOF in Nicotiana benthamiana
pBin -3HA-TaDOF-R	gcggactctagttcatctaga CTACCACGAACCGCCGC
pBin -3HA-TaHSP70-F	atacgacgtcccagactacgctggatcc ATGGCCAAGGGCGAGGGGC	Expression of 3HA-TaHSP70 in Nicotiana benthamiana
pBin -3HA-TaHSP70-R	gcggactctagttcatctaga TTAGTCCACCTCCTCGATCTT
pBin-TaDOF-MC-F	ggggtcgacggatcc ATGGATGCGGCCCAGTGG	Expression of TaDOF in Nicotiana benthamiana
pBin-TaDOF-MC-R	tctagttcatctaga TTACTTGTACAGCTCGTC
TaDOF-F	ATGGATGCGGCCCAGT
TaDOF-R1	CTTGTTCTTCCGTGACTTCTCCTTCTGCGG
TaDOF-F2	CCGCAGAAGGAGAAG TCACGGAAGAACAAG
TaDOF-R	CTACCACGAACCGCCG
PR3-TaDOF-F	gtatcaacgcagagtggccattacggcc ATGGATGCGGCCCAGT	Expression of TaDOF in Saccharomyces cerevisiae
PR3-TaDOF-R	atcgaattctcgagaggccgaggcggccg CTACCACGAACCGCCG
NY-p3a-31-47-F	cgccacaacatcgagggatcc ATGAATAAAGTTTCTGACACCACTAGGGAGGTAGTGAATGAATTCAGTAGGCCGTGA	Expression in Nicotiana benthamiana
NY-p3a-31-47-R	gaattcgagctctatcccggg TCACGGCCTACTGAATTCATTCACTACCTCCCTAGTGGTGTCAGAAACTTTATTCAT
NY-p3a-1-F	cgccacaacatcgagggatcc ATGACGACTATTAATTA
NY-p3a-30-R	gaattcgagctctatcccggg TTA GTAGATAAAGTAGGAG
NY-p3a-39-R	gaattcgagctctatcccggg TTA CTCCCTAGTGGTGTCAG
NY-p3a-31-F	cgccacaacatcgagggatcc ATG AATAAAGTTTCTGACA
NY-p3a-47-R	gaattcgagctctatcccggg TTA TCACGGCCTACTGAAT
GFP-p3a-F	ctgtacaag ggtacc ATGACGACTATTAATTAC
GFP-p3a-R	tcatctaga ggatcc TCACGGCCTACTGAATTC
pGreenII-0800-TaHSP70-promoter-LUC-F	actatagggcgaattgggtacc ATCATTTCTGATCGATCTAT
pGreenII-0800-TaHSP70-promoter-LUC-R1	atgtttttggcgtcttccatgg CTCCGCCTCCTCTCCTCTCC
PV101-3HA- TaHSP70-N-F	aagggcaacagtcgacagctatcgat tacccatacgacgtcccagactacgct tacccatacgacgtcccagactacgct tacccatacgacgtcccagactacgct ATGGCCAAGGGCGAGGGG	Expression in wheat.
PV101-3HA-TaHSP70-N-R	cctcaatgcggtcgttgagtgtctaga TTACTTGTCCATCTTGGCG
CUB-3flag-p3a-F	caggtcgactctagaggatcc ATGACGACTATTAATTACCA
CUB-3flag-p3a-R	ttatcgtcgtcatccttgtaatc CGGCCTACTGAATTCATTCA
γ-F	AAAGTGAGGTTAACGCAATACG
γ-R	TCAGGCATCGTTTTCAAGTT
p3a-32G-R	GGTGTCAGAAACCCCATTGTAGATAAA	Mutant construction
p3a-32G-F	TTTATCTACAATGGGGTTTCTGACACC
p3a-39G-R	TCACACTACCTCCCCAGTGGTGTC
p3a-39G-F	GACACCACTGGGGAGGTAGTGTGA
p3a-39G-R	TCACACTACCCCCCTAGTGGTGTCAG
p3a-39G-F	CTGACACCACTAGGGGGGTAGTGTGA
p3a-33G-F	TATCTACAATAAAGGGTCTGACACCAC
p3a-33G-R	GTGGTGTCAGACCCTTTATTGTAGATA
p3a△34-37-F	ACTTTATCTACAATAAAGTT AGGGAGGTAGTGAATGA
p3a△34-37-R	TCATTCACTACCTCCCTAACTTTATTGTAGATAAAGT
p3a40G-R	TCACGGCCTACTGAATTCATTCACCCCCTCCCTAGTGGT
1-7, 31-47-F	ATGACGACTATTAATTACCAAATC AATAAAGTTTCTGACACCAC
GFP-p3a-39-R	tcatctagaggatcc CTACCTCCCTAGTGGTGTCTTA CTCCCTAGTGGTGTCAG
GFP-p3a-31-F	ctgtacaagggtacc TGAATAAAGTTTCTGACA
GFP-p3a-47-R	tcatctagaggatcc TTA TCACGGCCTACTGAAT
Lower case letters represent the homologous arm.
