# Supplementary material for: A viral p3a protein targets and inhibits TaDOF transcription factors to promote the expression of susceptibility genes and facilitate viral infection
Source: PLoS Pathog. 2024 Nov 7;20(11):e1012680. doi: 10.1371/journal.ppat.1012680 (PMC11542804; doi:10.1371/journal.ppat.1012680)
Supplement: S3 Table — (XLSX) [file ppat.1012680.s009.xlsx]

## Sheet: Sheet1
S3 Table Data for statistical analysis.
Figure	Data name	Data
Fig 1b	GFP+BAX (NbHSP90)	0.86	0.62	1.45	1.07
	p3a+BAX (NbHSP90)	0.5	0.35	0.72	0.86
Fig 1d	WT	1.02	1.15	0.79	1.13	1.19	0.83
	p3a-OE	10.21	5.45	13.12	6.22	12.11	6.45
Fig 3b	FoMV-TaDOF	1.12	1.09	0.72	1.42
	FoMV-GFP	1.71	1.68	1.44	1.85
Fig 3e	FoMV-TaDOF	1.16	1.09	0.71	1.74
	FoMV-GFP	3.31	4.43	3.51	4.52
Fig 3h	γ0	0.87	0.56	0.81	0.47	1.79	2.02	0.99	0.49
	γ-TaDOF	0.65	0.95	0.04	0.35	0.36	0.35	0.24	0.73
Fig 3j	γ0	1	0.7	0.41	1.16	1.74
	γ-TaDOF	2.82	12	7.82	14.43	6.52
Fig 4d	γ0	0.53	1.46	3.25	1.83	0.53	0.56	0.76	0.41	0.44	0.77	0.82	0.62
	γ-TaDOF	0.43	4.76	7.02	14.13	13.28	8.76	1.78	3.74	4.89	8.95	1.99	5.43
Fig 4e	WT	1.03	0.79	0.87	1.76
	p3a-OE	11.48	11.31	9.6	12.52
Fig 4j	WT	6.49	6.34	6.3	6.41	6.47	6.44
	TaHSP70-KO	1.04	0.72	0.81	1.26	1.33	1.01
Fig 4m	TaHSP70-OE	0.7	2.38	2.98	3.97	2.23	4.01
	WT	1.1	0.17	1.6	0.25	0.92	1.52
Fig S5b	WT	0.84	1.27	0.86
	TaHSP70-OE#1	2.25	2.75	2.64
	TaHSP70-OE#2	1.54	1.69	1.61
	TaHSP70-OE#3	5.46	5.86	5.58
	TaHSP70-OE#4	1.46	1.78	1.41
	TaHSP70-OE#5	3.71	2.58	3.07
	TaHSP70-OE#6	2.45	1.51	1.51
	TaHSP70-OE#7	3.46	3.48	4.59
	TaHSP70-OE#8	1.73	1.96	1.61
